# Supplementary material for: Non-linear transformation of enzyme-linked immunosorbent assay (ELISA) measurements allows usage of linear models for data analysis
Source: Virol J. 2022 May 18;19:85. doi: 10.1186/s12985-022-01804-3 (PMC9118653; doi:10.1186/s12985-022-01804-3)
Supplement: Supplementary file 1 — Additional file 1. R script for transformation of optical density values from an ELISA test. The script expects a column sample that contains the string bc for each buffer control, the string sample for each sample in the trial and the string serialdilution_ and the corresponding number of the sample of the serial dilution for each sample of the serial dilution. The R script is also available at https://github.com/tmlange/TransformELISA. [file 12985_2022_1804_MOESM1_ESM.xlsx]

sample	Plate	Genotype	Environment	HarvestTimePoint	OD
serialdilution_0	1	NA	NA	NA	3.9583
serialdilution_1	1	NA	NA	NA	3.5904
serialdilution_2	1	NA	NA	NA	2.9303
serialdilution_3	1	NA	NA	NA	2.2063
serialdilution_4	1	NA	NA	NA	1.5827
serialdilution_5	1	NA	NA	NA	1.032
serialdilution_6	1	NA	NA	NA	0.6626
serialdilution_7	1	NA	NA	NA	0.4679
serialdilution_8	1	NA	NA	NA	0.321
serialdilution_9	1	NA	NA	NA	0.2274
serialdilution_10	1	NA	NA	NA	0.1799
serialdilution_11	1	NA	NA	NA	0.1434
sample	1	KWS_A	Environment_1	HarvestTimePoint_1	0.1149
sample	1	KWS_A	Environment_1	HarvestTimePoint_1	0.1234
sample	1	KWS_A	Environment_1	HarvestTimePoint_1	0.113
sample	1	KWS_A	Environment_1	HarvestTimePoint_1	0.1142
sample	1	KWS_G	Environment_1	HarvestTimePoint_1	0.4559
sample	1	KWS_G	Environment_1	HarvestTimePoint_1	2.4007
sample	1	KWS_G	Environment_1	HarvestTimePoint_1	1.1
sample	1	KWS_G	Environment_1	HarvestTimePoint_1	1.0066
sample	1	KWS_G	Environment_1	HarvestTimePoint_1	2.6559
sample	1	KWS_D	Environment_1	HarvestTimePoint_1	0.3931
sample	1	KWS_D	Environment_1	HarvestTimePoint_1	3.0308
sample	1	KWS_D	Environment_1	HarvestTimePoint_1	0.2801
sample	1	KWS_B	Environment_1	HarvestTimePoint_1	0.3419
sample	1	KWS_B	Environment_1	HarvestTimePoint_1	1.326
sample	1	KWS_B	Environment_1	HarvestTimePoint_1	0.1253
sample	1	KWS_B	Environment_1	HarvestTimePoint_1	0.2076
sample	1	KWS_C	Environment_1	HarvestTimePoint_1	0.4644
sample	1	KWS_C	Environment_1	HarvestTimePoint_1	0.387
sample	1	KWS_C	Environment_1	HarvestTimePoint_1	0.1986
sample	1	KWS_E	Environment_1	HarvestTimePoint_1	0.2879
sample	1	KWS_E	Environment_1	HarvestTimePoint_1	0.484
sample	1	KWS_E	Environment_1	HarvestTimePoint_1	1.747
sample	1	KWS_E	Environment_1	HarvestTimePoint_1	0.6888
sample	1	KWS_E	Environment_1	HarvestTimePoint_1	1.9349
sample	1	KWS_F	Environment_1	HarvestTimePoint_1	1.4582
sample	1	KWS_F	Environment_1	HarvestTimePoint_1	2.2039
sample	1	KWS_F	Environment_1	HarvestTimePoint_1	1.1392
sample	1	KWS_F	Environment_1	HarvestTimePoint_1	2.9828
sample	1	KWS_F	Environment_1	HarvestTimePoint_1	0.8207
sample	1	KWS_A	Environment_1	HarvestTimePoint_1	0.1209
sample	1	KWS_A	Environment_1	HarvestTimePoint_1	0.1253
sample	1	KWS_A	Environment_1	HarvestTimePoint_1	0.1199
sample	1	KWS_A	Environment_1	HarvestTimePoint_1	0.126
sample	1	KWS_A	Environment_1	HarvestTimePoint_1	0.1375
sample	1	KWS_D	Environment_1	HarvestTimePoint_1	0.625
sample	1	KWS_D	Environment_1	HarvestTimePoint_1	0.9611
sample	1	KWS_D	Environment_1	HarvestTimePoint_1	1.5136
sample	1	KWS_D	Environment_1	HarvestTimePoint_1	0.4733
sample	1	KWS_C	Environment_1	HarvestTimePoint_1	0.2208
sample	1	KWS_C	Environment_1	HarvestTimePoint_1	0.1321
sample	1	KWS_C	Environment_1	HarvestTimePoint_1	0.1734
sample	1	KWS_F	Environment_1	HarvestTimePoint_1	0.9049
sample	1	KWS_F	Environment_1	HarvestTimePoint_1	1.6555
sample	1	KWS_F	Environment_1	HarvestTimePoint_1	0.7129
sample	1	KWS_F	Environment_1	HarvestTimePoint_1	0.912
sample	1	KWS_F	Environment_1	HarvestTimePoint_1	0.7222
sample	1	KWS_E	Environment_1	HarvestTimePoint_1	0.9186
sample	1	KWS_E	Environment_1	HarvestTimePoint_1	1.7922
sample	1	KWS_E	Environment_1	HarvestTimePoint_1	0.8536
sample	1	KWS_E	Environment_1	HarvestTimePoint_1	1.594
sample	1	KWS_E	Environment_1	HarvestTimePoint_1	1.323
sample	1	KWS_G	Environment_1	HarvestTimePoint_1	0.7846
sample	1	KWS_G	Environment_1	HarvestTimePoint_1	1.5767
sample	1	KWS_G	Environment_1	HarvestTimePoint_1	2.7435
sample	1	KWS_G	Environment_1	HarvestTimePoint_1	0.5546
sample	1	KWS_G	Environment_1	HarvestTimePoint_1	2.5345
sample	1	KWS_B	Environment_1	HarvestTimePoint_1	0.5955
sample	1	KWS_B	Environment_1	HarvestTimePoint_1	0.5518
sample	1	KWS_B	Environment_1	HarvestTimePoint_1	0.2661
sample	1	KWS_B	Environment_1	HarvestTimePoint_1	0.6389
sample	1	KWS_F	Environment_1	HarvestTimePoint_2	0.6735
sample	1	KWS_F	Environment_1	HarvestTimePoint_2	0.7132
sample	1	KWS_F	Environment_1	HarvestTimePoint_2	0.9986
sample	1	KWS_F	Environment_1	HarvestTimePoint_2	1.7696
sample	1	KWS_F	Environment_1	HarvestTimePoint_2	0.8263
sample	1	KWS_A	Environment_1	HarvestTimePoint_2	0.1189
sample	1	KWS_A	Environment_1	HarvestTimePoint_2	0.1313
sample	1	KWS_A	Environment_1	HarvestTimePoint_2	0.1288
sample	1	KWS_A	Environment_1	HarvestTimePoint_2	0.1217
sample	1	KWS_E	Environment_1	HarvestTimePoint_2	1.1623
sample	1	KWS_E	Environment_1	HarvestTimePoint_2	1.3974
sample	1	KWS_E	Environment_1	HarvestTimePoint_2	1.1812
sample	1	KWS_E	Environment_1	HarvestTimePoint_2	0.1848
sample	1	KWS_E	Environment_1	HarvestTimePoint_2	3.3393
sample	1	KWS_C	Environment_1	HarvestTimePoint_2	0.1735
sample	1	KWS_C	Environment_1	HarvestTimePoint_2	0.368
sample	1	KWS_C	Environment_1	HarvestTimePoint_2	0.5612
sample	1	KWS_C	Environment_1	HarvestTimePoint_2	0.7251
sample	1	KWS_C	Environment_1	HarvestTimePoint_2	0.3118
sample	1	KWS_D	Environment_1	HarvestTimePoint_2	0.9488
bc	1	NA	NA	NA	0.1097
bc	1	NA	NA	NA	0.1118
bc	1	NA	NA	NA	0.1113
bc	1	NA	NA	NA	0.1089
serialdilution_0	2	NA	NA	NA	3.9583
serialdilution_1	2	NA	NA	NA	3.506
serialdilution_2	2	NA	NA	NA	2.7633
serialdilution_3	2	NA	NA	NA	2.0057
serialdilution_4	2	NA	NA	NA	1.4091
serialdilution_5	2	NA	NA	NA	0.9265
serialdilution_6	2	NA	NA	NA	0.6594
serialdilution_7	2	NA	NA	NA	0.4302
serialdilution_8	2	NA	NA	NA	0.3001
serialdilution_9	2	NA	NA	NA	0.2219
serialdilution_10	2	NA	NA	NA	0.1693
serialdilution_11	2	NA	NA	NA	0.1496
sample	2	KWS_D	Environment_1	HarvestTimePoint_2	1.8206
sample	2	KWS_B	Environment_1	HarvestTimePoint_2	0.2935
sample	2	KWS_B	Environment_1	HarvestTimePoint_2	0.3458
sample	2	KWS_G	Environment_1	HarvestTimePoint_2	3.0872
sample	2	KWS_G	Environment_1	HarvestTimePoint_2	1.355
sample	2	KWS_G	Environment_1	HarvestTimePoint_2	1.0532
sample	2	KWS_G	Environment_1	HarvestTimePoint_2	0.9636
sample	2	KWS_G	Environment_1	HarvestTimePoint_2	0.5753
sample	2	KWS_C	Environment_1	HarvestTimePoint_2	0.1645
sample	2	KWS_C	Environment_1	HarvestTimePoint_2	1.3378
sample	2	KWS_C	Environment_1	HarvestTimePoint_2	0.6175
sample	2	KWS_C	Environment_1	HarvestTimePoint_2	0.5399
sample	2	KWS_C	Environment_1	HarvestTimePoint_2	0.7287
sample	2	KWS_F	Environment_1	HarvestTimePoint_2	1.1014
sample	2	KWS_F	Environment_1	HarvestTimePoint_2	0.6211
sample	2	KWS_F	Environment_1	HarvestTimePoint_2	0.9695
sample	2	KWS_F	Environment_1	HarvestTimePoint_2	0.8816
sample	2	KWS_F	Environment_1	HarvestTimePoint_2	0.7376
sample	2	KWS_D	Environment_1	HarvestTimePoint_2	0.7069
sample	2	KWS_D	Environment_1	HarvestTimePoint_2	0.3221
sample	2	KWS_E	Environment_1	HarvestTimePoint_2	1.1535
sample	2	KWS_E	Environment_1	HarvestTimePoint_2	4
sample	2	KWS_E	Environment_1	HarvestTimePoint_2	0.4428
sample	2	KWS_E	Environment_1	HarvestTimePoint_2	2.16
sample	2	KWS_G	Environment_1	HarvestTimePoint_2	0.4624
sample	2	KWS_G	Environment_1	HarvestTimePoint_2	2.0595
sample	2	KWS_G	Environment_1	HarvestTimePoint_2	1.353
sample	2	KWS_G	Environment_1	HarvestTimePoint_2	1.7251
sample	2	KWS_G	Environment_1	HarvestTimePoint_2	1.5209
sample	2	KWS_B	Environment_1	HarvestTimePoint_2	0.136
sample	2	KWS_B	Environment_1	HarvestTimePoint_2	0.199
sample	2	KWS_B	Environment_1	HarvestTimePoint_2	0.1706
sample	2	KWS_B	Environment_1	HarvestTimePoint_2	0.3598
sample	2	KWS_A	Environment_1	HarvestTimePoint_2	0.177
sample	2	KWS_A	Environment_1	HarvestTimePoint_2	0.1207
sample	2	KWS_A	Environment_1	HarvestTimePoint_2	0.1196
sample	2	KWS_A	Environment_1	HarvestTimePoint_2	0.1158
sample	2	KWS_A	Environment_1	HarvestTimePoint_2	0.1786
sample	2	KWS_G	Environment_1	HarvestTimePoint_1	1.3916
sample	2	KWS_G	Environment_1	HarvestTimePoint_1	2.8351
sample	2	KWS_G	Environment_1	HarvestTimePoint_1	1.3177
sample	2	KWS_G	Environment_1	HarvestTimePoint_1	1.5754
sample	2	KWS_G	Environment_1	HarvestTimePoint_1	0.884
sample	2	KWS_B	Environment_1	HarvestTimePoint_1	0.7157
sample	2	KWS_B	Environment_1	HarvestTimePoint_1	0.1862
sample	2	KWS_B	Environment_1	HarvestTimePoint_1	0.7474
sample	2	KWS_B	Environment_1	HarvestTimePoint_1	0.9209
sample	2	KWS_F	Environment_1	HarvestTimePoint_1	1.4162
sample	2	KWS_F	Environment_1	HarvestTimePoint_1	0.7732
sample	2	KWS_F	Environment_1	HarvestTimePoint_1	1.7607
sample	2	KWS_F	Environment_1	HarvestTimePoint_1	0.3183
sample	2	KWS_F	Environment_1	HarvestTimePoint_1	0.7728
sample	2	KWS_D	Environment_1	HarvestTimePoint_1	0.1711
sample	2	KWS_D	Environment_1	HarvestTimePoint_1	0.1215
sample	2	KWS_D	Environment_1	HarvestTimePoint_1	1.5904
sample	2	KWS_D	Environment_1	HarvestTimePoint_1	0.731
sample	2	KWS_D	Environment_1	HarvestTimePoint_1	0.5612
sample	2	KWS_A	Environment_1	HarvestTimePoint_1	0.1222
sample	2	KWS_A	Environment_1	HarvestTimePoint_1	0.1187
sample	2	KWS_A	Environment_1	HarvestTimePoint_1	0.1165
sample	2	KWS_A	Environment_1	HarvestTimePoint_1	0.1237
sample	2	KWS_A	Environment_1	HarvestTimePoint_1	0.1183
sample	2	KWS_E	Environment_1	HarvestTimePoint_1	0.4259
sample	2	KWS_E	Environment_1	HarvestTimePoint_1	0.5282
sample	2	KWS_E	Environment_1	HarvestTimePoint_1	0.6118
sample	2	KWS_E	Environment_1	HarvestTimePoint_1	0.5907
sample	2	KWS_E	Environment_1	HarvestTimePoint_1	0.1822
sample	2	KWS_C	Environment_1	HarvestTimePoint_1	0.366
sample	2	KWS_C	Environment_1	HarvestTimePoint_1	0.2326
sample	2	KWS_C	Environment_1	HarvestTimePoint_1	0.3018
sample	2	KWS_C	Environment_1	HarvestTimePoint_1	0.1543
sample	2	KWS_E	Environment_1	HarvestTimePoint_1	0.4775
sample	2	KWS_E	Environment_1	HarvestTimePoint_1	0.88
sample	2	KWS_E	Environment_1	HarvestTimePoint_1	1.0231
sample	2	KWS_E	Environment_1	HarvestTimePoint_1	0.591
sample	2	KWS_E	Environment_1	HarvestTimePoint_1	2.1496
sample	2	KWS_A	Environment_1	HarvestTimePoint_1	0.1165
sample	2	KWS_A	Environment_1	HarvestTimePoint_1	0.183
sample	2	KWS_A	Environment_1	HarvestTimePoint_1	0.1157
sample	2	KWS_A	Environment_1	HarvestTimePoint_1	0.1251
bc	2	NA	NA	NA	0.1103
bc	2	NA	NA	NA	0.1087
bc	2	NA	NA	NA	0.1121
bc	2	NA	NA	NA	0.1061
serialdilution_0	3	NA	NA	NA	3.9582
serialdilution_1	3	NA	NA	NA	3.4811
serialdilution_2	3	NA	NA	NA	2.7541
serialdilution_3	3	NA	NA	NA	1.9767
serialdilution_4	3	NA	NA	NA	1.3495
serialdilution_5	3	NA	NA	NA	0.9114
serialdilution_6	3	NA	NA	NA	0.6172
serialdilution_7	3	NA	NA	NA	0.4344
serialdilution_8	3	NA	NA	NA	0.3001
serialdilution_9	3	NA	NA	NA	0.2218
serialdilution_10	3	NA	NA	NA	0.1669
serialdilution_11	3	NA	NA	NA	0.1443
sample	3	KWS_F	Environment_1	HarvestTimePoint_1	1.191
sample	3	KWS_F	Environment_1	HarvestTimePoint_1	1.8657
sample	3	KWS_F	Environment_1	HarvestTimePoint_1	1.2988
sample	3	KWS_F	Environment_1	HarvestTimePoint_1	2.2142
sample	3	KWS_F	Environment_1	HarvestTimePoint_1	1.7074
sample	3	KWS_B	Environment_1	HarvestTimePoint_1	0.1738
sample	3	KWS_B	Environment_1	HarvestTimePoint_1	0.1635
sample	3	KWS_B	Environment_1	HarvestTimePoint_1	0.2203
sample	3	KWS_D	Environment_1	HarvestTimePoint_1	1.1764
sample	3	KWS_D	Environment_1	HarvestTimePoint_1	0.1396
sample	3	KWS_G	Environment_1	HarvestTimePoint_1	3.0821
sample	3	KWS_G	Environment_1	HarvestTimePoint_1	1.0039
sample	3	KWS_G	Environment_1	HarvestTimePoint_1	0.2437
sample	3	KWS_G	Environment_1	HarvestTimePoint_1	2.7568
sample	3	KWS_G	Environment_1	HarvestTimePoint_1	2.0595
sample	3	KWS_C	Environment_1	HarvestTimePoint_1	0.6636
sample	3	KWS_C	Environment_1	HarvestTimePoint_1	0.6097
sample	3	KWS_C	Environment_1	HarvestTimePoint_1	0.2023
sample	3	KWS_C	Environment_1	HarvestTimePoint_1	0.6146
sample	3	KWS_D	Environment_1	HarvestTimePoint_2	1.2065
sample	3	KWS_D	Environment_1	HarvestTimePoint_2	2.0977
sample	3	KWS_D	Environment_1	HarvestTimePoint_2	1.3334
sample	3	KWS_D	Environment_1	HarvestTimePoint_2	1.9445
sample	3	KWS_A	Environment_1	HarvestTimePoint_2	0.1211
sample	3	KWS_A	Environment_1	HarvestTimePoint_2	0.1155
sample	3	KWS_A	Environment_1	HarvestTimePoint_2	0.1838
sample	3	KWS_A	Environment_1	HarvestTimePoint_2	0.1224
sample	3	KWS_A	Environment_1	HarvestTimePoint_2	0.142
sample	3	KWS_C	Environment_1	HarvestTimePoint_2	0.1158
sample	3	KWS_C	Environment_1	HarvestTimePoint_2	0.3949
sample	3	KWS_C	Environment_1	HarvestTimePoint_2	0.2712
sample	3	KWS_G	Environment_1	HarvestTimePoint_2	2.6278
sample	3	KWS_G	Environment_1	HarvestTimePoint_2	1.1744
sample	3	KWS_G	Environment_1	HarvestTimePoint_2	1.1438
sample	3	KWS_E	Environment_1	HarvestTimePoint_2	1.9068
sample	3	KWS_E	Environment_1	HarvestTimePoint_2	1.0947
sample	3	KWS_E	Environment_1	HarvestTimePoint_2	4
sample	3	KWS_F	Environment_1	HarvestTimePoint_2	0.9098
sample	3	KWS_F	Environment_1	HarvestTimePoint_2	1.172
sample	3	KWS_F	Environment_1	HarvestTimePoint_2	1.2096
sample	3	KWS_F	Environment_1	HarvestTimePoint_2	0.4482
sample	3	KWS_F	Environment_1	HarvestTimePoint_2	2.0227
sample	3	KWS_B	Environment_1	HarvestTimePoint_2	0.2318
sample	3	KWS_B	Environment_1	HarvestTimePoint_2	0.3683
sample	3	KWS_B	Environment_1	HarvestTimePoint_2	0.1289
sample	3	KWS_F	Environment_1	HarvestTimePoint_2	0.9111
sample	3	KWS_F	Environment_1	HarvestTimePoint_2	1.6084
sample	3	KWS_F	Environment_1	HarvestTimePoint_2	1.5068
sample	3	KWS_F	Environment_1	HarvestTimePoint_2	1.1425
sample	3	KWS_F	Environment_1	HarvestTimePoint_2	0.9488
sample	3	KWS_D	Environment_1	HarvestTimePoint_2	0.7979
sample	3	KWS_D	Environment_1	HarvestTimePoint_2	1.9918
sample	3	KWS_G	Environment_1	HarvestTimePoint_2	2.0681
sample	3	KWS_G	Environment_1	HarvestTimePoint_2	3.2468
sample	3	KWS_G	Environment_1	HarvestTimePoint_2	2.3888
sample	3	KWS_B	Environment_1	HarvestTimePoint_2	0.2031
sample	3	KWS_B	Environment_1	HarvestTimePoint_2	0.6519
sample	3	KWS_B	Environment_1	HarvestTimePoint_2	0.1314
sample	3	KWS_E	Environment_1	HarvestTimePoint_2	0.5978
sample	3	KWS_E	Environment_1	HarvestTimePoint_2	1.6169
sample	3	KWS_E	Environment_1	HarvestTimePoint_2	1.0951
sample	3	KWS_E	Environment_1	HarvestTimePoint_2	1.0228
sample	3	KWS_E	Environment_1	HarvestTimePoint_2	0.6335
sample	3	KWS_A	Environment_1	HarvestTimePoint_2	0.1331
sample	3	KWS_A	Environment_1	HarvestTimePoint_2	0.2978
sample	3	KWS_A	Environment_1	HarvestTimePoint_2	1.2422
sample	3	KWS_A	Environment_1	HarvestTimePoint_2	0.2844
sample	3	KWS_A	Environment_1	HarvestTimePoint_2	0.2601
sample	3	KWS_C	Environment_1	HarvestTimePoint_2	0.9934
sample	3	KWS_C	Environment_1	HarvestTimePoint_2	2.0656
sample	3	KWS_C	Environment_1	HarvestTimePoint_2	0.7474
sample	3	KWS_F	Environment_1	HarvestTimePoint_1	1.7172
sample	3	KWS_F	Environment_1	HarvestTimePoint_1	3.0221
sample	3	KWS_F	Environment_1	HarvestTimePoint_1	1.8081
sample	3	KWS_F	Environment_1	HarvestTimePoint_1	2.1518
sample	3	KWS_F	Environment_1	HarvestTimePoint_1	3.3236
sample	3	KWS_A	Environment_1	HarvestTimePoint_1	0.2136
sample	3	KWS_A	Environment_1	HarvestTimePoint_1	0.1347
sample	3	KWS_A	Environment_1	HarvestTimePoint_1	0.1323
sample	3	KWS_A	Environment_1	HarvestTimePoint_1	0.1322
bc	3	NA	NA	NA	0.1086
bc	3	NA	NA	NA	0.1205
bc	3	NA	NA	NA	0.1096
bc	3	NA	NA	NA	0.1074
serialdilution_0	4	NA	NA	NA	4
serialdilution_1	4	NA	NA	NA	3.3563
serialdilution_2	4	NA	NA	NA	2.85
serialdilution_3	4	NA	NA	NA	2.0719
serialdilution_4	4	NA	NA	NA	1.3967
serialdilution_5	4	NA	NA	NA	0.9371
serialdilution_6	4	NA	NA	NA	0.6757
serialdilution_7	4	NA	NA	NA	0.4752
serialdilution_8	4	NA	NA	NA	0.3057
serialdilution_9	4	NA	NA	NA	0.2172
serialdilution_10	4	NA	NA	NA	0.1642
serialdilution_11	4	NA	NA	NA	0.1431
sample	4	KWS_A	Environment_1	HarvestTimePoint_1	0.1377
sample	4	KWS_B	Environment_1	HarvestTimePoint_1	0.1501
sample	4	KWS_B	Environment_1	HarvestTimePoint_1	1.0028
sample	4	KWS_B	Environment_1	HarvestTimePoint_1	0.2297
sample	4	KWS_B	Environment_1	HarvestTimePoint_1	0.7552
sample	4	KWS_B	Environment_1	HarvestTimePoint_1	0.2783
sample	4	KWS_D	Environment_1	HarvestTimePoint_1	0.1321
sample	4	KWS_D	Environment_1	HarvestTimePoint_1	0.4656
sample	4	KWS_D	Environment_1	HarvestTimePoint_1	0.6743
sample	4	KWS_C	Environment_1	HarvestTimePoint_1	0.186
sample	4	KWS_E	Environment_1	HarvestTimePoint_1	2.6315
sample	4	KWS_E	Environment_1	HarvestTimePoint_1	3.8351
sample	4	KWS_E	Environment_1	HarvestTimePoint_1	1.2854
sample	4	KWS_E	Environment_1	HarvestTimePoint_1	1.4236
sample	4	KWS_E	Environment_1	HarvestTimePoint_1	0.5884
sample	4	KWS_G	Environment_1	HarvestTimePoint_1	1.5276
sample	4	KWS_G	Environment_1	HarvestTimePoint_1	1.6169
sample	4	KWS_G	Environment_1	HarvestTimePoint_1	3.0632
sample	4	KWS_G	Environment_1	HarvestTimePoint_1	1.5468
sample	4	KWS_G	Environment_1	HarvestTimePoint_1	1.2077
sample	4	KWS_F	Environment_1	HarvestTimePoint_1	1.2187
sample	4	KWS_F	Environment_1	HarvestTimePoint_1	0.9613
sample	4	KWS_F	Environment_1	HarvestTimePoint_1	1.5024
sample	4	KWS_F	Environment_1	HarvestTimePoint_1	2.1069
sample	4	KWS_F	Environment_1	HarvestTimePoint_1	0.9631
sample	4	KWS_A	Environment_1	HarvestTimePoint_1	0.1573
sample	4	KWS_A	Environment_1	HarvestTimePoint_1	0.1594
sample	4	KWS_A	Environment_1	HarvestTimePoint_1	0.1215
sample	4	KWS_A	Environment_1	HarvestTimePoint_1	0.1932
sample	4	KWS_A	Environment_1	HarvestTimePoint_1	0.1262
sample	4	KWS_G	Environment_1	HarvestTimePoint_1	3.1493
sample	4	KWS_G	Environment_1	HarvestTimePoint_1	2.5506
sample	4	KWS_G	Environment_1	HarvestTimePoint_1	3.3403
sample	4	KWS_G	Environment_1	HarvestTimePoint_1	1.5913
sample	4	KWS_G	Environment_1	HarvestTimePoint_1	2.718
sample	4	KWS_D	Environment_1	HarvestTimePoint_1	2.4714
sample	4	KWS_E	Environment_1	HarvestTimePoint_1	0.4399
sample	4	KWS_E	Environment_1	HarvestTimePoint_1	1.1886
sample	4	KWS_E	Environment_1	HarvestTimePoint_1	1.4836
sample	4	KWS_E	Environment_1	HarvestTimePoint_1	0.7268
sample	4	KWS_E	Environment_1	HarvestTimePoint_1	1.9166
sample	4	KWS_B	Environment_1	HarvestTimePoint_1	2.2544
sample	4	KWS_B	Environment_1	HarvestTimePoint_1	0.1434
sample	4	KWS_B	Environment_1	HarvestTimePoint_1	0.1258
sample	4	KWS_B	Environment_1	HarvestTimePoint_1	0.1339
sample	4	KWS_B	Environment_1	HarvestTimePoint_1	0.1753
sample	4	KWS_C	Environment_1	HarvestTimePoint_1	0.3424
sample	4	KWS_C	Environment_1	HarvestTimePoint_1	0.3053
sample	4	KWS_C	Environment_1	HarvestTimePoint_1	1.4089
sample	4	KWS_A	Environment_1	HarvestTimePoint_2	0.1173
sample	4	KWS_A	Environment_1	HarvestTimePoint_2	0.1334
sample	4	KWS_A	Environment_1	HarvestTimePoint_2	0.1202
sample	4	KWS_A	Environment_1	HarvestTimePoint_2	0.1197
sample	4	KWS_A	Environment_1	HarvestTimePoint_2	0.1158
sample	4	KWS_F	Environment_1	HarvestTimePoint_2	1.2935
sample	4	KWS_F	Environment_1	HarvestTimePoint_2	0.7387
sample	4	KWS_F	Environment_1	HarvestTimePoint_2	0.8812
sample	4	KWS_F	Environment_1	HarvestTimePoint_2	1.1164
sample	4	KWS_F	Environment_1	HarvestTimePoint_2	0.6909
sample	4	KWS_D	Environment_1	HarvestTimePoint_2	1.6212
sample	4	KWS_B	Environment_1	HarvestTimePoint_2	0.2154
sample	4	KWS_B	Environment_1	HarvestTimePoint_2	0.2012
sample	4	KWS_B	Environment_1	HarvestTimePoint_2	0.2274
sample	4	KWS_G	Environment_1	HarvestTimePoint_2	1.717
sample	4	KWS_G	Environment_1	HarvestTimePoint_2	1.8791
sample	4	KWS_G	Environment_1	HarvestTimePoint_2	3.065
sample	4	KWS_G	Environment_1	HarvestTimePoint_2	3.086
sample	4	KWS_G	Environment_1	HarvestTimePoint_2	3.7362
sample	4	KWS_C	Environment_1	HarvestTimePoint_2	0.5269
sample	4	KWS_C	Environment_1	HarvestTimePoint_2	0.2182
sample	4	KWS_C	Environment_1	HarvestTimePoint_2	0.1534
sample	4	KWS_E	Environment_1	HarvestTimePoint_2	1.3816
sample	4	KWS_E	Environment_1	HarvestTimePoint_2	1.7033
sample	4	KWS_E	Environment_1	HarvestTimePoint_2	0.7423
sample	4	KWS_E	Environment_1	HarvestTimePoint_2	2.3688
sample	4	KWS_E	Environment_1	HarvestTimePoint_2	0.5103
sample	4	KWS_E	Environment_1	HarvestTimePoint_2	2.1504
sample	4	KWS_E	Environment_1	HarvestTimePoint_2	1.9514
sample	4	KWS_E	Environment_1	HarvestTimePoint_2	1.974
sample	4	KWS_E	Environment_1	HarvestTimePoint_2	1.2165
bc	4	NA	NA	NA	0.1124
bc	4	NA	NA	NA	0.109
bc	4	NA	NA	NA	0.1108
bc	4	NA	NA	NA	0.107
serialdilution_0	5	NA	NA	NA	3.9582
serialdilution_1	5	NA	NA	NA	3.4576
serialdilution_2	5	NA	NA	NA	2.7152
serialdilution_3	5	NA	NA	NA	1.9984
serialdilution_4	5	NA	NA	NA	1.2913
serialdilution_5	5	NA	NA	NA	0.9092
serialdilution_6	5	NA	NA	NA	0.5667
serialdilution_7	5	NA	NA	NA	0.3746
serialdilution_8	5	NA	NA	NA	0.2637
serialdilution_9	5	NA	NA	NA	0.2054
serialdilution_10	5	NA	NA	NA	0.1578
serialdilution_11	5	NA	NA	NA	0.1418
sample	5	KWS_E	Environment_1	HarvestTimePoint_2	0.6722
sample	5	KWS_B	Environment_1	HarvestTimePoint_2	0.2111
sample	5	KWS_B	Environment_1	HarvestTimePoint_2	3.5082
sample	5	KWS_B	Environment_1	HarvestTimePoint_2	0.2186
sample	5	KWS_B	Environment_1	HarvestTimePoint_2	0.1946
sample	5	KWS_B	Environment_1	HarvestTimePoint_2	0.1213
sample	5	KWS_D	Environment_1	HarvestTimePoint_2	0.2243
sample	5	KWS_G	Environment_1	HarvestTimePoint_2	0.2587
sample	5	KWS_G	Environment_1	HarvestTimePoint_2	3.699
sample	5	KWS_G	Environment_1	HarvestTimePoint_2	1.1916
sample	5	KWS_G	Environment_1	HarvestTimePoint_2	1.8927
sample	5	KWS_F	Environment_1	HarvestTimePoint_2	2.2625
sample	5	KWS_F	Environment_1	HarvestTimePoint_2	3.593
sample	5	KWS_F	Environment_1	HarvestTimePoint_2	0.9009
sample	5	KWS_F	Environment_1	HarvestTimePoint_2	1.1814
sample	5	KWS_F	Environment_1	HarvestTimePoint_2	0.4337
sample	5	KWS_A	Environment_1	HarvestTimePoint_2	0.2845
sample	5	KWS_A	Environment_1	HarvestTimePoint_2	0.1562
sample	5	KWS_A	Environment_1	HarvestTimePoint_2	0.1592
sample	5	KWS_A	Environment_1	HarvestTimePoint_2	0.1366
sample	5	KWS_A	Environment_1	HarvestTimePoint_2	0.1718
sample	5	KWS_C	Environment_1	HarvestTimePoint_2	0.2435
sample	5	KWS_C	Environment_1	HarvestTimePoint_2	0.1191
sample	5	KWS_C	Environment_1	HarvestTimePoint_2	0.1291
sample	5	KWS_C	Environment_1	HarvestTimePoint_1	0.326
sample	5	KWS_C	Environment_1	HarvestTimePoint_1	0.1316
sample	5	KWS_C	Environment_1	HarvestTimePoint_1	0.2365
sample	5	KWS_C	Environment_1	HarvestTimePoint_1	0.1757
sample	5	KWS_C	Environment_1	HarvestTimePoint_1	0.2481
sample	5	KWS_G	Environment_1	HarvestTimePoint_1	3.107
sample	5	KWS_G	Environment_1	HarvestTimePoint_1	3.5892
sample	5	KWS_G	Environment_1	HarvestTimePoint_1	0.9692
sample	5	KWS_G	Environment_1	HarvestTimePoint_1	2.589
sample	5	KWS_G	Environment_1	HarvestTimePoint_1	1.1627
sample	5	KWS_F	Environment_1	HarvestTimePoint_1	1.6584
sample	5	KWS_F	Environment_1	HarvestTimePoint_1	1.1218
sample	5	KWS_F	Environment_1	HarvestTimePoint_1	1.2533
sample	5	KWS_F	Environment_1	HarvestTimePoint_1	1.6322
sample	5	KWS_F	Environment_1	HarvestTimePoint_1	0.9818
sample	5	KWS_B	Environment_1	HarvestTimePoint_1	0.1769
sample	5	KWS_B	Environment_1	HarvestTimePoint_1	1.6699
sample	5	KWS_A	Environment_1	HarvestTimePoint_1	0.1187
sample	5	KWS_A	Environment_1	HarvestTimePoint_1	0.1131
sample	5	KWS_A	Environment_1	HarvestTimePoint_1	0.1152
sample	5	KWS_A	Environment_1	HarvestTimePoint_1	0.2639
sample	5	KWS_D	Environment_1	HarvestTimePoint_1	1.5532
sample	5	KWS_E	Environment_1	HarvestTimePoint_1	0.7453
sample	5	KWS_E	Environment_1	HarvestTimePoint_1	0.4601
sample	5	KWS_E	Environment_1	HarvestTimePoint_1	0.9754
sample	5	KWS_E	Environment_1	HarvestTimePoint_1	0.8537
sample	5	KWS_E	Environment_1	HarvestTimePoint_1	0.3337
sample	5	KWS_B	Environment_1	HarvestTimePoint_1	0.1928
sample	5	KWS_B	Environment_1	HarvestTimePoint_1	0.1734
sample	5	KWS_B	Environment_1	HarvestTimePoint_1	0.7609
sample	5	KWS_B	Environment_1	HarvestTimePoint_1	0.2802
sample	5	KWS_B	Environment_1	HarvestTimePoint_1	0.1278
sample	5	KWS_F	Environment_1	HarvestTimePoint_1	0.5547
sample	5	KWS_F	Environment_1	HarvestTimePoint_1	0.8298
sample	5	KWS_F	Environment_1	HarvestTimePoint_1	0.6113
sample	5	KWS_F	Environment_1	HarvestTimePoint_1	1.7711
sample	5	KWS_F	Environment_1	HarvestTimePoint_1	0.7489
sample	5	KWS_D	Environment_1	HarvestTimePoint_1	0.5202
sample	5	KWS_C	Environment_1	HarvestTimePoint_1	0.3528
sample	5	KWS_C	Environment_1	HarvestTimePoint_1	0.1499
sample	5	KWS_E	Environment_1	HarvestTimePoint_1	2.943
sample	5	KWS_E	Environment_1	HarvestTimePoint_1	0.6364
sample	5	KWS_E	Environment_1	HarvestTimePoint_1	0.8351
sample	5	KWS_E	Environment_1	HarvestTimePoint_1	0.8501
sample	5	KWS_A	Environment_1	HarvestTimePoint_1	0.1142
sample	5	KWS_A	Environment_1	HarvestTimePoint_1	0.2671
sample	5	KWS_A	Environment_1	HarvestTimePoint_1	0.1271
sample	5	KWS_A	Environment_1	HarvestTimePoint_1	0.1196
sample	5	KWS_A	Environment_1	HarvestTimePoint_1	0.1612
sample	5	KWS_G	Environment_1	HarvestTimePoint_1	0.3562
sample	5	KWS_G	Environment_1	HarvestTimePoint_1	1.5737
sample	5	KWS_G	Environment_1	HarvestTimePoint_1	0.6003
sample	5	KWS_G	Environment_1	HarvestTimePoint_1	3.5643
sample	5	KWS_G	Environment_1	HarvestTimePoint_1	1.1806
sample	5	KWS_A	Environment_1	HarvestTimePoint_2	0.1152
sample	5	KWS_A	Environment_1	HarvestTimePoint_2	0.1185
bc	5	NA	NA	NA	0.1103
bc	5	NA	NA	NA	0.1108
bc	5	NA	NA	NA	0.1108
bc	5	NA	NA	NA	0.1109
serialdilution_0	6	NA	NA	NA	4
serialdilution_1	6	NA	NA	NA	3.6572
serialdilution_2	6	NA	NA	NA	2.7194
serialdilution_3	6	NA	NA	NA	1.9149
serialdilution_4	6	NA	NA	NA	1.3017
serialdilution_5	6	NA	NA	NA	0.8792
serialdilution_6	6	NA	NA	NA	0.6109
serialdilution_7	6	NA	NA	NA	0.4087
serialdilution_8	6	NA	NA	NA	0.2925
serialdilution_9	6	NA	NA	NA	0.2105
serialdilution_10	6	NA	NA	NA	0.1656
serialdilution_11	6	NA	NA	NA	0.2564
sample	6	KWS_A	Environment_1	HarvestTimePoint_2	0.1148
sample	6	KWS_A	Environment_1	HarvestTimePoint_2	0.1151
sample	6	KWS_A	Environment_1	HarvestTimePoint_2	0.1468
sample	6	KWS_E	Environment_1	HarvestTimePoint_2	1.6414
sample	6	KWS_E	Environment_1	HarvestTimePoint_2	0.9849
sample	6	KWS_E	Environment_1	HarvestTimePoint_2	0.781
sample	6	KWS_E	Environment_1	HarvestTimePoint_2	1.8614
sample	6	KWS_E	Environment_1	HarvestTimePoint_2	3.2476
sample	6	KWS_D	Environment_1	HarvestTimePoint_2	0.184
sample	6	KWS_B	Environment_1	HarvestTimePoint_2	0.1801
sample	6	KWS_B	Environment_1	HarvestTimePoint_2	0.2047
sample	6	KWS_C	Environment_1	HarvestTimePoint_2	0.1649
sample	6	KWS_C	Environment_1	HarvestTimePoint_2	0.352
sample	6	KWS_F	Environment_1	HarvestTimePoint_2	1.1862
sample	6	KWS_F	Environment_1	HarvestTimePoint_2	1.6431
sample	6	KWS_F	Environment_1	HarvestTimePoint_2	0.4542
sample	6	KWS_F	Environment_1	HarvestTimePoint_2	0.3017
sample	6	KWS_F	Environment_1	HarvestTimePoint_2	0.3354
sample	6	KWS_G	Environment_1	HarvestTimePoint_2	2.4923
sample	6	KWS_G	Environment_1	HarvestTimePoint_2	1.1148
sample	6	KWS_G	Environment_1	HarvestTimePoint_2	1.9458
sample	6	KWS_G	Environment_1	HarvestTimePoint_2	2.5898
sample	6	KWS_G	Environment_1	HarvestTimePoint_2	0.7272
sample	6	KWS_A	Environment_1	HarvestTimePoint_2	0.1178
sample	6	KWS_A	Environment_1	HarvestTimePoint_2	0.122
sample	6	KWS_A	Environment_1	HarvestTimePoint_2	0.1318
sample	6	KWS_A	Environment_1	HarvestTimePoint_2	0.1297
sample	6	KWS_A	Environment_1	HarvestTimePoint_2	0.1406
sample	6	KWS_C	Environment_1	HarvestTimePoint_2	0.2576
sample	6	KWS_E	Environment_1	HarvestTimePoint_2	0.4877
sample	6	KWS_E	Environment_1	HarvestTimePoint_2	0.5429
sample	6	KWS_E	Environment_1	HarvestTimePoint_2	0.3529
sample	6	KWS_B	Environment_1	HarvestTimePoint_2	0.7461
sample	6	KWS_B	Environment_1	HarvestTimePoint_2	0.198
sample	6	KWS_F	Environment_1	HarvestTimePoint_2	0.8582
sample	6	KWS_F	Environment_1	HarvestTimePoint_2	1.5248
sample	6	KWS_F	Environment_1	HarvestTimePoint_2	0.6881
sample	6	KWS_F	Environment_1	HarvestTimePoint_2	1.0465
sample	6	KWS_F	Environment_1	HarvestTimePoint_2	0.6081
sample	6	KWS_G	Environment_1	HarvestTimePoint_2	2.7427
sample	6	KWS_G	Environment_1	HarvestTimePoint_2	3.3068
sample	6	KWS_G	Environment_1	HarvestTimePoint_2	1.2002
sample	6	KWS_G	Environment_1	HarvestTimePoint_2	1.0246
sample	6	KWS_G	Environment_1	HarvestTimePoint_2	1.4034
sample	6	KWS_D	Environment_1	HarvestTimePoint_2	0.954
sample	6	KWS_D	Environment_1	HarvestTimePoint_2	0.1473
sample	6	KWS_F	Environment_2	HarvestTimePoint_1	0.6466
sample	6	KWS_F	Environment_2	HarvestTimePoint_1	0.6345
sample	6	KWS_F	Environment_2	HarvestTimePoint_1	0.7636
sample	6	KWS_F	Environment_2	HarvestTimePoint_1	1.0023
sample	6	KWS_F	Environment_2	HarvestTimePoint_1	0.7009
sample	6	KWS_D	Environment_2	HarvestTimePoint_1	0.1735
sample	6	KWS_E	Environment_2	HarvestTimePoint_1	0.4681
sample	6	KWS_E	Environment_2	HarvestTimePoint_1	0.6329
sample	6	KWS_E	Environment_2	HarvestTimePoint_1	0.5513
sample	6	KWS_E	Environment_2	HarvestTimePoint_1	1.01
sample	6	KWS_E	Environment_2	HarvestTimePoint_1	0.8239
sample	6	KWS_A	Environment_2	HarvestTimePoint_1	0.1932
sample	6	KWS_A	Environment_2	HarvestTimePoint_1	0.1769
sample	6	KWS_A	Environment_2	HarvestTimePoint_1	0.1161
sample	6	KWS_A	Environment_2	HarvestTimePoint_1	0.1185
sample	6	KWS_A	Environment_2	HarvestTimePoint_1	0.1197
sample	6	KWS_B	Environment_2	HarvestTimePoint_1	1.2517
sample	6	KWS_B	Environment_2	HarvestTimePoint_1	0.4442
sample	6	KWS_C	Environment_2	HarvestTimePoint_1	0.3497
sample	6	KWS_C	Environment_2	HarvestTimePoint_1	0.136
sample	6	KWS_C	Environment_2	HarvestTimePoint_1	0.2528
sample	6	KWS_G	Environment_2	HarvestTimePoint_1	0.663
sample	6	KWS_G	Environment_2	HarvestTimePoint_1	1.6988
sample	6	KWS_G	Environment_2	HarvestTimePoint_1	3.6595
sample	6	KWS_G	Environment_2	HarvestTimePoint_1	1.8934
sample	6	KWS_D	Environment_2	HarvestTimePoint_1	0.2458
sample	6	KWS_D	Environment_2	HarvestTimePoint_1	0.3016
sample	6	KWS_D	Environment_2	HarvestTimePoint_1	0.1599
sample	6	KWS_B	Environment_2	HarvestTimePoint_1	1.4957
sample	6	KWS_B	Environment_2	HarvestTimePoint_1	0.1813
sample	6	KWS_B	Environment_2	HarvestTimePoint_1	0.2865
sample	6	KWS_B	Environment_2	HarvestTimePoint_1	0.2278
sample	6	KWS_E	Environment_2	HarvestTimePoint_1	0.4125
sample	6	KWS_E	Environment_2	HarvestTimePoint_1	1.1442
bc	6	NA	NA	NA	0.1125
bc	6	NA	NA	NA	0.1136
bc	6	NA	NA	NA	0.1173
bc	6	NA	NA	NA	0.1121
serialdilution_0	7	NA	NA	NA	3.959
serialdilution_1	7	NA	NA	NA	3.4361
serialdilution_2	7	NA	NA	NA	2.7781
serialdilution_3	7	NA	NA	NA	2.1372
serialdilution_4	7	NA	NA	NA	1.4572
serialdilution_5	7	NA	NA	NA	0.9999
serialdilution_6	7	NA	NA	NA	0.6571
serialdilution_7	7	NA	NA	NA	0.4658
serialdilution_8	7	NA	NA	NA	0.3326
serialdilution_9	7	NA	NA	NA	0.2231
serialdilution_10	7	NA	NA	NA	0.1736
serialdilution_11	7	NA	NA	NA	0.1413
sample	7	KWS_E	Environment_2	HarvestTimePoint_1	1.2901
sample	7	KWS_E	Environment_2	HarvestTimePoint_1	0.7481
sample	7	KWS_E	Environment_2	HarvestTimePoint_1	0.7453
sample	7	KWS_G	Environment_2	HarvestTimePoint_1	3.4136
sample	7	KWS_G	Environment_2	HarvestTimePoint_1	2.1003
sample	7	KWS_G	Environment_2	HarvestTimePoint_1	3.6206
sample	7	KWS_G	Environment_2	HarvestTimePoint_1	1.4994
sample	7	KWS_A	Environment_2	HarvestTimePoint_1	0.1183
sample	7	KWS_A	Environment_2	HarvestTimePoint_1	0.1126
sample	7	KWS_F	Environment_2	HarvestTimePoint_1	0.2719
sample	7	KWS_F	Environment_2	HarvestTimePoint_1	0.5161
sample	7	KWS_F	Environment_2	HarvestTimePoint_1	1.4041
sample	7	KWS_F	Environment_2	HarvestTimePoint_1	0.9549
sample	7	KWS_C	Environment_2	HarvestTimePoint_1	0.1892
sample	7	KWS_B	Environment_2	HarvestTimePoint_2	0.1223
sample	7	KWS_B	Environment_2	HarvestTimePoint_2	0.6704
sample	7	KWS_B	Environment_2	HarvestTimePoint_2	0.3403
sample	7	KWS_B	Environment_2	HarvestTimePoint_2	0.1804
sample	7	KWS_B	Environment_2	HarvestTimePoint_2	0.8469
sample	7	KWS_G	Environment_2	HarvestTimePoint_2	1.0557
sample	7	KWS_G	Environment_2	HarvestTimePoint_2	2.4108
sample	7	KWS_G	Environment_2	HarvestTimePoint_2	1.7591
sample	7	KWS_G	Environment_2	HarvestTimePoint_2	1.55
sample	7	KWS_G	Environment_2	HarvestTimePoint_2	1.1067
sample	7	KWS_F	Environment_2	HarvestTimePoint_2	0.5432
sample	7	KWS_F	Environment_2	HarvestTimePoint_2	0.6352
sample	7	KWS_F	Environment_2	HarvestTimePoint_2	1.3747
sample	7	KWS_F	Environment_2	HarvestTimePoint_2	1.4037
sample	7	KWS_F	Environment_2	HarvestTimePoint_2	1.1516
sample	7	KWS_E	Environment_2	HarvestTimePoint_2	4
sample	7	KWS_E	Environment_2	HarvestTimePoint_2	1.2088
sample	7	KWS_E	Environment_2	HarvestTimePoint_2	1.7376
sample	7	KWS_E	Environment_2	HarvestTimePoint_2	1.7394
sample	7	KWS_A	Environment_2	HarvestTimePoint_2	0.2767
sample	7	KWS_A	Environment_2	HarvestTimePoint_2	0.6626
sample	7	KWS_A	Environment_2	HarvestTimePoint_2	0.2685
sample	7	KWS_F	Environment_2	HarvestTimePoint_2	0.55
sample	7	KWS_F	Environment_2	HarvestTimePoint_2	0.6751
sample	7	KWS_F	Environment_2	HarvestTimePoint_2	0.7647
sample	7	KWS_F	Environment_2	HarvestTimePoint_2	1.4837
sample	7	KWS_F	Environment_2	HarvestTimePoint_2	1.0425
sample	7	KWS_A	Environment_2	HarvestTimePoint_2	0.1345
sample	7	KWS_A	Environment_2	HarvestTimePoint_2	0.131
sample	7	KWS_A	Environment_2	HarvestTimePoint_2	0.1493
sample	7	KWS_A	Environment_2	HarvestTimePoint_2	0.1437
sample	7	KWS_A	Environment_2	HarvestTimePoint_2	0.1476
sample	7	KWS_G	Environment_2	HarvestTimePoint_2	1.6127
sample	7	KWS_G	Environment_2	HarvestTimePoint_2	2.7502
sample	7	KWS_G	Environment_2	HarvestTimePoint_2	2.6493
sample	7	KWS_G	Environment_2	HarvestTimePoint_2	2.4081
sample	7	KWS_G	Environment_2	HarvestTimePoint_2	3.1338
sample	7	KWS_E	Environment_2	HarvestTimePoint_2	1.2067
sample	7	KWS_E	Environment_2	HarvestTimePoint_2	1.4512
sample	7	KWS_E	Environment_2	HarvestTimePoint_2	1.9279
sample	7	KWS_E	Environment_2	HarvestTimePoint_2	0.9448
sample	7	KWS_E	Environment_2	HarvestTimePoint_2	0.6688
sample	7	KWS_B	Environment_2	HarvestTimePoint_2	0.151
sample	7	KWS_B	Environment_2	HarvestTimePoint_2	0.1358
sample	7	KWS_D	Environment_2	HarvestTimePoint_2	0.1286
sample	7	KWS_C	Environment_2	HarvestTimePoint_2	0.1642
sample	7	KWS_B	Environment_2	HarvestTimePoint_1	0.24
sample	7	KWS_B	Environment_2	HarvestTimePoint_1	0.1672
sample	7	KWS_B	Environment_2	HarvestTimePoint_1	0.556
sample	7	KWS_B	Environment_2	HarvestTimePoint_1	0.3229
sample	7	KWS_B	Environment_2	HarvestTimePoint_1	0.1209
sample	7	KWS_F	Environment_2	HarvestTimePoint_1	1.6361
sample	7	KWS_F	Environment_2	HarvestTimePoint_1	1.1291
sample	7	KWS_F	Environment_2	HarvestTimePoint_1	1.0615
sample	7	KWS_F	Environment_2	HarvestTimePoint_1	3.1929
sample	7	KWS_A	Environment_2	HarvestTimePoint_1	0.1127
sample	7	KWS_A	Environment_2	HarvestTimePoint_1	0.1583
sample	7	KWS_A	Environment_2	HarvestTimePoint_1	0.1176
sample	7	KWS_A	Environment_2	HarvestTimePoint_1	0.1645
sample	7	KWS_A	Environment_2	HarvestTimePoint_1	0.1141
sample	7	KWS_E	Environment_2	HarvestTimePoint_1	1.1045
sample	7	KWS_E	Environment_2	HarvestTimePoint_1	0.3922
sample	7	KWS_E	Environment_2	HarvestTimePoint_1	0.4284
sample	7	KWS_E	Environment_2	HarvestTimePoint_1	0.5055
sample	7	KWS_E	Environment_2	HarvestTimePoint_1	0.8875
sample	7	KWS_G	Environment_2	HarvestTimePoint_1	1.794
bc	7	NA	NA	NA	0.1085
bc	7	NA	NA	NA	0.109
bc	7	NA	NA	NA	0.1238
bc	7	NA	NA	NA	0.1149
serialdilution_0	8	NA	NA	NA	3.9587
serialdilution_1	8	NA	NA	NA	3.3218
serialdilution_2	8	NA	NA	NA	2.7156
serialdilution_3	8	NA	NA	NA	2.002
serialdilution_4	8	NA	NA	NA	1.3606
serialdilution_5	8	NA	NA	NA	0.9129
serialdilution_6	8	NA	NA	NA	0.6027
serialdilution_7	8	NA	NA	NA	0.4214
serialdilution_8	8	NA	NA	NA	0.3352
serialdilution_9	8	NA	NA	NA	0.1993
serialdilution_10	8	NA	NA	NA	0.1795
serialdilution_11	8	NA	NA	NA	0.1516
sample	8	KWS_G	Environment_2	HarvestTimePoint_1	1.3455
sample	8	KWS_G	Environment_2	HarvestTimePoint_1	3.0648
sample	8	KWS_G	Environment_2	HarvestTimePoint_1	3.6601
sample	8	KWS_G	Environment_2	HarvestTimePoint_1	1.5909
sample	8	KWS_C	Environment_2	HarvestTimePoint_1	1.2563
sample	8	KWS_C	Environment_2	HarvestTimePoint_1	0.1776
sample	8	KWS_D	Environment_2	HarvestTimePoint_1	0.1382
sample	8	KWS_D	Environment_2	HarvestTimePoint_1	0.1149
sample	8	KWS_D	Environment_2	HarvestTimePoint_1	0.29
sample	8	KWS_D	Environment_2	HarvestTimePoint_1	0.5614
sample	8	KWS_F	Environment_2	HarvestTimePoint_1	1.0901
sample	8	KWS_F	Environment_2	HarvestTimePoint_1	2.6026
sample	8	KWS_F	Environment_2	HarvestTimePoint_1	1.2865
sample	8	KWS_F	Environment_2	HarvestTimePoint_1	1.4355
sample	8	KWS_F	Environment_2	HarvestTimePoint_1	1.4443
sample	8	KWS_A	Environment_2	HarvestTimePoint_1	0.1543
sample	8	KWS_A	Environment_2	HarvestTimePoint_1	0.1553
sample	8	KWS_A	Environment_2	HarvestTimePoint_1	0.1215
sample	8	KWS_A	Environment_2	HarvestTimePoint_1	0.1309
sample	8	KWS_A	Environment_2	HarvestTimePoint_1	0.1219
sample	8	KWS_G	Environment_2	HarvestTimePoint_1	1.2746
sample	8	KWS_G	Environment_2	HarvestTimePoint_1	1.42
sample	8	KWS_G	Environment_2	HarvestTimePoint_1	2.5666
sample	8	KWS_E	Environment_2	HarvestTimePoint_1	0.2535
sample	8	KWS_E	Environment_2	HarvestTimePoint_1	0.8877
sample	8	KWS_E	Environment_2	HarvestTimePoint_1	0.6635
sample	8	KWS_E	Environment_2	HarvestTimePoint_1	0.5682
sample	8	KWS_E	Environment_2	HarvestTimePoint_1	1.2992
sample	8	KWS_B	Environment_2	HarvestTimePoint_1	0.1201
sample	8	KWS_B	Environment_2	HarvestTimePoint_2	0.1354
sample	8	KWS_B	Environment_2	HarvestTimePoint_2	0.6907
sample	8	KWS_B	Environment_2	HarvestTimePoint_2	1.3249
sample	8	KWS_B	Environment_2	HarvestTimePoint_2	0.1668
sample	8	KWS_F	Environment_2	HarvestTimePoint_2	0.6163
sample	8	KWS_F	Environment_2	HarvestTimePoint_2	0.6444
sample	8	KWS_F	Environment_2	HarvestTimePoint_2	1.9095
sample	8	KWS_F	Environment_2	HarvestTimePoint_2	0.9084
sample	8	KWS_F	Environment_2	HarvestTimePoint_2	0.291
sample	8	KWS_G	Environment_2	HarvestTimePoint_2	0.933
sample	8	KWS_G	Environment_2	HarvestTimePoint_2	3.4832
sample	8	KWS_G	Environment_2	HarvestTimePoint_2	1.252
sample	8	KWS_G	Environment_2	HarvestTimePoint_2	3.4167
sample	8	KWS_G	Environment_2	HarvestTimePoint_2	0.7637
sample	8	KWS_E	Environment_2	HarvestTimePoint_2	1.4962
sample	8	KWS_E	Environment_2	HarvestTimePoint_2	0.6619
sample	8	KWS_E	Environment_2	HarvestTimePoint_2	0.794
sample	8	KWS_E	Environment_2	HarvestTimePoint_2	0.4278
sample	8	KWS_A	Environment_2	HarvestTimePoint_2	0.1357
sample	8	KWS_A	Environment_2	HarvestTimePoint_2	0.1176
sample	8	KWS_A	Environment_2	HarvestTimePoint_2	0.1168
sample	8	KWS_F	Environment_2	HarvestTimePoint_2	0.686
sample	8	KWS_F	Environment_2	HarvestTimePoint_2	0.1572
sample	8	KWS_F	Environment_2	HarvestTimePoint_2	0.3264
sample	8	KWS_F	Environment_2	HarvestTimePoint_2	0.9495
sample	8	KWS_F	Environment_2	HarvestTimePoint_2	0.8881
sample	8	KWS_A	Environment_2	HarvestTimePoint_2	0.1215
sample	8	KWS_A	Environment_2	HarvestTimePoint_2	0.1569
sample	8	KWS_A	Environment_2	HarvestTimePoint_2	0.2258
sample	8	KWS_A	Environment_2	HarvestTimePoint_2	0.1654
sample	8	KWS_A	Environment_2	HarvestTimePoint_2	0.1402
sample	8	KWS_B	Environment_2	HarvestTimePoint_2	0.1256
sample	8	KWS_B	Environment_2	HarvestTimePoint_2	0.1621
sample	8	KWS_E	Environment_2	HarvestTimePoint_2	1.3509
sample	8	KWS_E	Environment_2	HarvestTimePoint_2	0.2225
sample	8	KWS_E	Environment_2	HarvestTimePoint_2	0.7412
sample	8	KWS_E	Environment_2	HarvestTimePoint_2	0.6946
sample	8	KWS_E	Environment_2	HarvestTimePoint_2	1.3323
sample	8	KWS_G	Environment_2	HarvestTimePoint_2	1.454
sample	8	KWS_G	Environment_2	HarvestTimePoint_2	1.3901
sample	8	KWS_G	Environment_2	HarvestTimePoint_2	2.4272
sample	8	KWS_D	Environment_2	HarvestTimePoint_2	0.1323
sample	8	KWS_C	Environment_2	HarvestTimePoint_2	0.1519
sample	8	KWS_E	Environment_2	HarvestTimePoint_1	2.0513
sample	8	KWS_E	Environment_2	HarvestTimePoint_1	1.2398
sample	8	KWS_E	Environment_2	HarvestTimePoint_1	1.1621
sample	8	KWS_E	Environment_2	HarvestTimePoint_1	1.0613
sample	8	KWS_E	Environment_2	HarvestTimePoint_1	2.0696
sample	8	KWS_A	Environment_2	HarvestTimePoint_1	0.1709
sample	8	KWS_A	Environment_2	HarvestTimePoint_1	0.124
sample	8	KWS_A	Environment_2	HarvestTimePoint_1	0.1319
bc	8	NA	NA	NA	0.1097
bc	8	NA	NA	NA	0.1217
bc	8	NA	NA	NA	0.1122
bc	8	NA	NA	NA	0.1085
serialdilution_0	9	NA	NA	NA	4
serialdilution_1	9	NA	NA	NA	3.2597
serialdilution_2	9	NA	NA	NA	2.6365
serialdilution_3	9	NA	NA	NA	1.918
serialdilution_4	9	NA	NA	NA	1.3206
serialdilution_5	9	NA	NA	NA	0.8913
serialdilution_6	9	NA	NA	NA	0.6013
serialdilution_7	9	NA	NA	NA	0.4125
serialdilution_8	9	NA	NA	NA	0.2683
serialdilution_9	9	NA	NA	NA	0.2018
serialdilution_10	9	NA	NA	NA	0.1543
serialdilution_11	9	NA	NA	NA	0.1428
sample	9	KWS_A	Environment_2	HarvestTimePoint_1	0.1322
sample	9	KWS_C	Environment_2	HarvestTimePoint_1	0.977
sample	9	KWS_C	Environment_2	HarvestTimePoint_1	0.3413
sample	9	KWS_C	Environment_2	HarvestTimePoint_1	0.4293
sample	9	KWS_C	Environment_2	HarvestTimePoint_1	0.1691
sample	9	KWS_B	Environment_2	HarvestTimePoint_1	0.1204
sample	9	KWS_B	Environment_2	HarvestTimePoint_1	0.6589
sample	9	KWS_B	Environment_2	HarvestTimePoint_1	0.1218
sample	9	KWS_F	Environment_2	HarvestTimePoint_1	0.7948
sample	9	KWS_F	Environment_2	HarvestTimePoint_1	0.9516
sample	9	KWS_F	Environment_2	HarvestTimePoint_1	1.8297
sample	9	KWS_F	Environment_2	HarvestTimePoint_1	0.8826
sample	9	KWS_F	Environment_2	HarvestTimePoint_1	0.6996
sample	9	KWS_G	Environment_2	HarvestTimePoint_1	1.9509
sample	9	KWS_G	Environment_2	HarvestTimePoint_1	1.6533
sample	9	KWS_G	Environment_2	HarvestTimePoint_1	2.8472
sample	9	KWS_G	Environment_2	HarvestTimePoint_1	1.5418
sample	9	KWS_G	Environment_2	HarvestTimePoint_1	2.031
sample	9	KWS_D	Environment_2	HarvestTimePoint_1	0.1147
sample	9	KWS_D	Environment_2	HarvestTimePoint_1	0.4009
sample	9	KWS_F	Environment_2	HarvestTimePoint_1	1.1542
sample	9	KWS_F	Environment_2	HarvestTimePoint_1	0.6415
sample	9	KWS_F	Environment_2	HarvestTimePoint_1	0.8757
sample	9	KWS_F	Environment_2	HarvestTimePoint_1	0.9522
sample	9	KWS_F	Environment_2	HarvestTimePoint_1	1.6396
sample	9	KWS_B	Environment_2	HarvestTimePoint_1	0.3724
sample	9	KWS_B	Environment_2	HarvestTimePoint_1	0.3841
sample	9	KWS_B	Environment_2	HarvestTimePoint_1	0.6023
sample	9	KWS_B	Environment_2	HarvestTimePoint_1	0.1205
sample	9	KWS_C	Environment_2	HarvestTimePoint_1	0.381
sample	9	KWS_C	Environment_2	HarvestTimePoint_1	0.1794
sample	9	KWS_G	Environment_2	HarvestTimePoint_1	1.2388
sample	9	KWS_G	Environment_2	HarvestTimePoint_1	1.5595
sample	9	KWS_G	Environment_2	HarvestTimePoint_1	2.1547
sample	9	KWS_E	Environment_2	HarvestTimePoint_1	0.5597
sample	9	KWS_E	Environment_2	HarvestTimePoint_1	1.6144
sample	9	KWS_E	Environment_2	HarvestTimePoint_1	0.2694
sample	9	KWS_E	Environment_2	HarvestTimePoint_1	0.7114
sample	9	KWS_E	Environment_2	HarvestTimePoint_1	0.5354
sample	9	KWS_A	Environment_2	HarvestTimePoint_1	0.1252
sample	9	KWS_A	Environment_2	HarvestTimePoint_1	0.1138
sample	9	KWS_A	Environment_2	HarvestTimePoint_1	0.1267
sample	9	KWS_A	Environment_2	HarvestTimePoint_1	0.1169
sample	9	KWS_A	Environment_2	HarvestTimePoint_1	0.1205
sample	9	KWS_C	Environment_2	HarvestTimePoint_2	0.5116
sample	9	KWS_C	Environment_2	HarvestTimePoint_2	0.3752
sample	9	KWS_C	Environment_2	HarvestTimePoint_2	0.1738
sample	9	KWS_C	Environment_2	HarvestTimePoint_2	0.1231
sample	9	KWS_B	Environment_2	HarvestTimePoint_2	0.1461
sample	9	KWS_B	Environment_2	HarvestTimePoint_2	0.121
sample	9	KWS_G	Environment_2	HarvestTimePoint_2	0.8168
sample	9	KWS_G	Environment_2	HarvestTimePoint_2	2.0276
sample	9	KWS_G	Environment_2	HarvestTimePoint_2	1.015
sample	9	KWS_G	Environment_2	HarvestTimePoint_2	1.4869
sample	9	KWS_G	Environment_2	HarvestTimePoint_2	3.3411
sample	9	KWS_F	Environment_2	HarvestTimePoint_2	0.968
sample	9	KWS_F	Environment_2	HarvestTimePoint_2	1.6175
sample	9	KWS_F	Environment_2	HarvestTimePoint_2	0.2746
sample	9	KWS_F	Environment_2	HarvestTimePoint_2	1.7208
sample	9	KWS_F	Environment_2	HarvestTimePoint_2	0.4059
sample	9	KWS_A	Environment_2	HarvestTimePoint_2	0.1411
sample	9	KWS_A	Environment_2	HarvestTimePoint_2	0.1254
sample	9	KWS_A	Environment_2	HarvestTimePoint_2	0.1124
sample	9	KWS_A	Environment_2	HarvestTimePoint_2	0.1176
sample	9	KWS_E	Environment_2	HarvestTimePoint_2	0.8071
sample	9	KWS_E	Environment_2	HarvestTimePoint_2	0.5134
sample	9	KWS_E	Environment_2	HarvestTimePoint_2	3.1709
sample	9	KWS_E	Environment_2	HarvestTimePoint_2	3.8917
sample	9	KWS_E	Environment_2	HarvestTimePoint_2	0.6297
sample	9	KWS_D	Environment_2	HarvestTimePoint_2	0.1901
sample	9	KWS_G	Environment_2	HarvestTimePoint_2	1.3968
sample	9	KWS_G	Environment_2	HarvestTimePoint_2	2.6554
sample	9	KWS_G	Environment_2	HarvestTimePoint_2	2.3797
sample	9	KWS_G	Environment_2	HarvestTimePoint_2	2.5269
sample	9	KWS_A	Environment_2	HarvestTimePoint_2	0.1372
sample	9	KWS_A	Environment_2	HarvestTimePoint_2	0.1516
sample	9	KWS_E	Environment_2	HarvestTimePoint_2	2.8165
sample	9	KWS_E	Environment_2	HarvestTimePoint_2	0.9837
sample	9	KWS_E	Environment_2	HarvestTimePoint_2	1.3673
sample	9	KWS_E	Environment_2	HarvestTimePoint_2	2.6372
bc	9	NA	NA	NA	0.1185
bc	9	NA	NA	NA	0.1094
bc	9	NA	NA	NA	0.1108
bc	9	NA	NA	NA	0.1099
serialdilution_0	10	NA	NA	NA	3.8917
serialdilution_1	10	NA	NA	NA	3.1927
serialdilution_2	10	NA	NA	NA	2.5063
serialdilution_3	10	NA	NA	NA	1.832
serialdilution_4	10	NA	NA	NA	1.2069
serialdilution_5	10	NA	NA	NA	0.7797
serialdilution_6	10	NA	NA	NA	0.5358
serialdilution_7	10	NA	NA	NA	0.3639
serialdilution_8	10	NA	NA	NA	0.3287
serialdilution_9	10	NA	NA	NA	0.1901
serialdilution_10	10	NA	NA	NA	0.1852
serialdilution_11	10	NA	NA	NA	0.1438
sample	10	KWS_E	Environment_2	HarvestTimePoint_2	0.5412
sample	10	KWS_B	Environment_2	HarvestTimePoint_2	0.1335
sample	10	KWS_B	Environment_2	HarvestTimePoint_2	0.1232
sample	10	KWS_F	Environment_2	HarvestTimePoint_2	1.2552
sample	10	KWS_F	Environment_2	HarvestTimePoint_2	0.3581
sample	10	KWS_F	Environment_2	HarvestTimePoint_2	0.4524
sample	10	KWS_F	Environment_2	HarvestTimePoint_2	0.2781
sample	10	KWS_F	Environment_2	HarvestTimePoint_2	0.4317
sample	10	KWS_C	Environment_2	HarvestTimePoint_2	2.5778
sample	10	KWS_G	Environment_2	HarvestTimePoint_1	1.6842
sample	10	KWS_G	Environment_2	HarvestTimePoint_1	1.3784
sample	10	KWS_G	Environment_2	HarvestTimePoint_1	0.6097
sample	10	KWS_G	Environment_2	HarvestTimePoint_1	0.8742
sample	10	KWS_G	Environment_2	HarvestTimePoint_1	1.5731
sample	10	KWS_E	Environment_2	HarvestTimePoint_1	0.5735
sample	10	KWS_E	Environment_2	HarvestTimePoint_1	0.4229
sample	10	KWS_E	Environment_2	HarvestTimePoint_1	0.4827
sample	10	KWS_E	Environment_2	HarvestTimePoint_1	0.5825
sample	10	KWS_E	Environment_2	HarvestTimePoint_1	1.9308
sample	10	KWS_F	Environment_2	HarvestTimePoint_1	1.2727
sample	10	KWS_F	Environment_2	HarvestTimePoint_1	1.2955
sample	10	KWS_F	Environment_2	HarvestTimePoint_1	1.597
sample	10	KWS_F	Environment_2	HarvestTimePoint_1	1.4012
sample	10	KWS_F	Environment_2	HarvestTimePoint_1	2.9626
sample	10	KWS_D	Environment_2	HarvestTimePoint_1	0.2135
sample	10	KWS_C	Environment_2	HarvestTimePoint_1	0.3288
sample	10	KWS_C	Environment_2	HarvestTimePoint_1	0.2423
sample	10	KWS_B	Environment_2	HarvestTimePoint_1	0.2325
sample	10	KWS_B	Environment_2	HarvestTimePoint_1	2.0924
sample	10	KWS_B	Environment_2	HarvestTimePoint_1	0.1885
sample	10	KWS_A	Environment_2	HarvestTimePoint_1	0.1233
sample	10	KWS_A	Environment_2	HarvestTimePoint_1	0.1151
sample	10	KWS_A	Environment_2	HarvestTimePoint_1	0.1317
sample	10	KWS_A	Environment_2	HarvestTimePoint_1	0.1248
sample	10	KWS_A	Environment_2	HarvestTimePoint_1	0.1132
sample	10	KWS_E	Environment_2	HarvestTimePoint_1	0.3699
sample	10	KWS_E	Environment_2	HarvestTimePoint_1	1.9243
sample	10	KWS_E	Environment_2	HarvestTimePoint_1	1.0661
sample	10	KWS_E	Environment_2	HarvestTimePoint_1	0.2209
sample	10	KWS_C	Environment_2	HarvestTimePoint_1	0.1388
sample	10	KWS_A	Environment_2	HarvestTimePoint_1	0.1159
sample	10	KWS_A	Environment_2	HarvestTimePoint_1	0.1127
sample	10	KWS_A	Environment_2	HarvestTimePoint_1	0.1708
sample	10	KWS_B	Environment_2	HarvestTimePoint_1	0.2244
sample	10	KWS_B	Environment_2	HarvestTimePoint_1	0.5591
sample	10	KWS_F	Environment_2	HarvestTimePoint_1	0.7312
sample	10	KWS_F	Environment_2	HarvestTimePoint_1	0.5144
sample	10	KWS_F	Environment_2	HarvestTimePoint_1	1.3339
sample	10	KWS_F	Environment_2	HarvestTimePoint_1	0.2292
sample	10	KWS_F	Environment_2	HarvestTimePoint_1	1.0152
sample	10	KWS_G	Environment_2	HarvestTimePoint_1	2.3706
sample	10	KWS_G	Environment_2	HarvestTimePoint_1	0.3907
sample	10	KWS_G	Environment_2	HarvestTimePoint_1	1.2623
sample	10	KWS_G	Environment_2	HarvestTimePoint_1	1.6587
sample	10	KWS_G	Environment_2	HarvestTimePoint_1	1.4542
sample	10	KWS_C	Environment_2	HarvestTimePoint_2	0.1549
sample	10	KWS_F	Environment_2	HarvestTimePoint_2	0.7145
sample	10	KWS_F	Environment_2	HarvestTimePoint_2	0.9425
sample	10	KWS_F	Environment_2	HarvestTimePoint_2	0.1667
sample	10	KWS_B	Environment_2	HarvestTimePoint_2	0.1929
sample	10	KWS_B	Environment_2	HarvestTimePoint_2	0.1712
sample	10	KWS_E	Environment_2	HarvestTimePoint_2	0.6561
sample	10	KWS_E	Environment_2	HarvestTimePoint_2	0.8731
sample	10	KWS_E	Environment_2	HarvestTimePoint_2	0.4816
sample	10	KWS_E	Environment_2	HarvestTimePoint_2	0.724
sample	10	KWS_E	Environment_2	HarvestTimePoint_2	1.3785
sample	10	KWS_A	Environment_2	HarvestTimePoint_2	0.1172
sample	10	KWS_A	Environment_2	HarvestTimePoint_2	0.1249
sample	10	KWS_A	Environment_2	HarvestTimePoint_2	0.1104
sample	10	KWS_A	Environment_2	HarvestTimePoint_2	0.1172
sample	10	KWS_A	Environment_2	HarvestTimePoint_2	0.1259
sample	10	KWS_G	Environment_2	HarvestTimePoint_2	1.2696
sample	10	KWS_G	Environment_2	HarvestTimePoint_2	2.2307
sample	10	KWS_G	Environment_2	HarvestTimePoint_2	2.0339
sample	10	KWS_G	Environment_2	HarvestTimePoint_2	3.3219
sample	10	KWS_G	Environment_2	HarvestTimePoint_2	1.3303
sample	10	KWS_A	Environment_2	HarvestTimePoint_2	0.1223
sample	10	KWS_A	Environment_2	HarvestTimePoint_2	0.1173
sample	10	KWS_A	Environment_2	HarvestTimePoint_2	0.1175
sample	10	KWS_A	Environment_2	HarvestTimePoint_2	0.1226
bc	10	NA	NA	NA	0.1127
bc	10	NA	NA	NA	0.1196
bc	10	NA	NA	NA	0.1539
bc	10	NA	NA	NA	0.1067
serialdilution_0	11	NA	NA	NA	4
serialdilution_1	11	NA	NA	NA	3.4359
serialdilution_2	11	NA	NA	NA	2.7116
serialdilution_3	11	NA	NA	NA	2.0789
serialdilution_4	11	NA	NA	NA	1.3367
serialdilution_5	11	NA	NA	NA	0.908
serialdilution_6	11	NA	NA	NA	0.6196
serialdilution_7	11	NA	NA	NA	0.3988
serialdilution_8	11	NA	NA	NA	0.2697
serialdilution_9	11	NA	NA	NA	0.2608
serialdilution_10	11	NA	NA	NA	0.1646
serialdilution_11	11	NA	NA	NA	0.1438
sample	11	KWS_A	Environment_2	HarvestTimePoint_2	0.1149
sample	11	KWS_B	Environment_2	HarvestTimePoint_2	1.1431
sample	11	KWS_B	Environment_2	HarvestTimePoint_2	0.2596
sample	11	KWS_E	Environment_2	HarvestTimePoint_2	2.9414
sample	11	KWS_E	Environment_2	HarvestTimePoint_2	4
sample	11	KWS_E	Environment_2	HarvestTimePoint_2	2.005
sample	11	KWS_E	Environment_2	HarvestTimePoint_2	1.7577
sample	11	KWS_E	Environment_2	HarvestTimePoint_2	0.4909
sample	11	KWS_G	Environment_2	HarvestTimePoint_2	2.3983
sample	11	KWS_G	Environment_2	HarvestTimePoint_2	1.3234
sample	11	KWS_G	Environment_2	HarvestTimePoint_2	3.5921
sample	11	KWS_G	Environment_2	HarvestTimePoint_2	1.2785
sample	11	KWS_C	Environment_2	HarvestTimePoint_2	0.3809
sample	11	KWS_F	Environment_2	HarvestTimePoint_2	0.3234
sample	11	KWS_F	Environment_2	HarvestTimePoint_2	1.8362
sample	11	KWS_F	Environment_2	HarvestTimePoint_2	0.7722
bc	11	NA	NA	NA	0.112
bc	11	NA	NA	NA	0.1114
bc	11	NA	NA	NA	0.1102
bc	11	NA	NA	NA	0.1105
bc	11	NA	NA	NA	0.111
bc	11	NA	NA	NA	0.1106
bc	11	NA	NA	NA	0.1105
bc	11	NA	NA	NA	0.1107
bc	11	NA	NA	NA	0.113
bc	11	NA	NA	NA	0.1149
bc	11	NA	NA	NA	0.1115
bc	11	NA	NA	NA	0.1104
bc	11	NA	NA	NA	0.1113
bc	11	NA	NA	NA	0.1136
bc	11	NA	NA	NA	0.1103
bc	11	NA	NA	NA	0.11
bc	11	NA	NA	NA	0.1094
bc	11	NA	NA	NA	0.1355
bc	11	NA	NA	NA	0.1115
bc	11	NA	NA	NA	0.1123
bc	11	NA	NA	NA	0.1126
bc	11	NA	NA	NA	0.1447
bc	11	NA	NA	NA	0.1306
bc	11	NA	NA	NA	0.1169
bc	11	NA	NA	NA	0.1272
bc	11	NA	NA	NA	0.1124
bc	11	NA	NA	NA	0.1143
bc	11	NA	NA	NA	0.1089
bc	11	NA	NA	NA	0.1107
bc	11	NA	NA	NA	0.1111
bc	11	NA	NA	NA	0.1099
bc	11	NA	NA	NA	0.1086
bc	11	NA	NA	NA	0.1113
bc	11	NA	NA	NA	0.1301
bc	11	NA	NA	NA	0.1092
bc	11	NA	NA	NA	0.1083
bc	11	NA	NA	NA	0.1239
bc	11	NA	NA	NA	0.1516
bc	11	NA	NA	NA	0.1494
bc	11	NA	NA	NA	0.1091
bc	11	NA	NA	NA	0.1141
bc	11	NA	NA	NA	0.1124
bc	11	NA	NA	NA	0.1167
bc	11	NA	NA	NA	0.1121
bc	11	NA	NA	NA	0.1125
bc	11	NA	NA	NA	0.1105
bc	11	NA	NA	NA	0.1502
bc	11	NA	NA	NA	0.1124
bc	11	NA	NA	NA	0.1247
bc	11	NA	NA	NA	0.1717
bc	11	NA	NA	NA	0.1141
bc	11	NA	NA	NA	0.1192
bc	11	NA	NA	NA	0.1129
bc	11	NA	NA	NA	0.1128
bc	11	NA	NA	NA	0.1125
bc	11	NA	NA	NA	0.112
bc	11	NA	NA	NA	0.2006
bc	11	NA	NA	NA	0.1252
bc	11	NA	NA	NA	0.1105
bc	11	NA	NA	NA	0.1438
bc	11	NA	NA	NA	0.1163
bc	11	NA	NA	NA	0.1255
bc	11	NA	NA	NA	0.1373
bc	11	NA	NA	NA	0.1239
bc	11	NA	NA	NA	0.1126
bc	11	NA	NA	NA	0.1384
bc	11	NA	NA	NA	0.1214
bc	11	NA	NA	NA	0.1222
