# Supplementary material for: Non-linear transformation of enzyme-linked immunosorbent assay (ELISA) measurements allows usage of linear models for data analysis
Source: Virol J. 2022 May 18;19:85. doi: 10.1186/s12985-022-01804-3 (PMC9118653; doi:10.1186/s12985-022-01804-3)
Supplement: Supplementary file 2 — Additional file 2. Data from the presented trial with six columns. One column describes the sample, one column describes the ELISA plate, and one column contains the corresponding optical density value from the ELISA test. Three more columns describe the factors to be analysed in the trial: The genotype, the environment, and the harvest time point. [file 12985_2022_1804_MOESM2_ESM.xlsx]

## Sheet: Results_DataDistribution
Genotype	Environment	Harvest	n	pA(OD)	pA(C)	pS(OD)	pS(C)
KWS A	1	1	37	6.74*10-6	0.108853	4.03*10-8	0.146175
KWS B	1	1	32	9.61*10-5	0.857746	3.19*10-6	0.334447
KWS C	1	1	25	6.97*10-6	0.982693	5.06*10-6	0.988071
KWS D	1	1	20	0.00784448	0.0879517	0.00300466	0.0957095
KWS E	1	1	39	0.000306722	0.864266	0.000100079	0.740299
KWS F	1	1	40	0.0156334	0.497568	0.0142236	0.63857
KWS G	1	1	40	0.609098	0.0535356	0.0333426	0.128261
KWS A	2	1	34	0.00229203	0.173097	1.42*10-5	0.132566
KWS B	2	1	24	0.000120621	0.529611	8.37*10-6	0.188674
KWS C	2	1	15	0.00117112	0.994784	0.000187932	0.882929
KWS D	2	1	11	0.0468491	0.249496	0.0866657	0.277216
KWS E	2	1	39	0.00888557	0.713888	0.000885015	0.563473
KWS F	2	1	38	0.00059174	0.125168	0.000372961	0.0596846
KWS G	2	1	34	0.0637056	0.531657	0.0136346	0.135205
KWS A	1	2	39	1.22*10-12	0.205329	3.33*10-12	0.233935
KWS B	1	2	24	1.21*10-8	0.0338401	3.42*10-9	0.0536508
KWS C	1	2	25	0.000140506	0.193324	6.37*10-5	0.581457
KWS D	1	2	15	0.916929	0.0375789	0.190952	0.0137776
KWS E	1	2	35	0.00647269	0.0437789	0.00213497	0.156208
KWS F	1	2	40	1.15*10-5	0.806768	2.81*10-5	0.457936
KWS G	1	2	35	0.369572	0.110577	0.187864	0.377135
KWS A	2	2	32	1.43*10-9	0.876518	5.75*10-10	0.474762
KWS B	2	2	21	0.00213298	0.328649	1.31*10-5	0.131653
KWS C	2	2	9	0.000303602	0.276558	1.64*10-5	0.495578
KWS D	2	2	3	NA	NA	0.102496	0.293896
KWS E	2	2	38	0.00312516	0.436671	0.000111388	0.497447
KWS F	2	2	36	0.0709674	0.026488	0.0264441	0.0495077
KWS G	2	2	36	0.300788	0.659556	0.0261157	0.151236
